# Supplementary material for: Longitudinal Correlations between Molecular Compositions of Stratum Corneum and Breast Milk Factors during Infancy: A Prospective Birth Cohort Study
Source: Nutrients. 2024 Jun 16;16(12):1897. doi: 10.3390/nu16121897 (PMC11206726; doi:10.3390/nu16121897)
Supplement: Supplementary file 1 [file nutrients-16-01897-s001.zip]

Archive with 1 entries (1 files):
- nutrients-3015965-supplementary.pdf
